# Supplementary material for: GmZPR3d Interacts with GmHD-ZIP III Proteins and Regulates Soybean Root and Nodule Vascular Development
Source: Int J Mol Sci. 2019 Feb 14;20(4):827. doi: 10.3390/ijms20040827 (PMC6412583; doi:10.3390/ijms20040827)
Supplement: Supplementary file 1 [file ijms-20-00827-s001.zip]

Archive with 2 entries (2 files):
- Supplementary Figures_damodaran.pdf
- Supplementary tables_Damodaran.xlsx
