# Supplementary material for: GmZPR3d Interacts with GmHD-ZIP III Proteins and Regulates Soybean Root and Nodule Vascular Development
Source: Int J Mol Sci. 2019 Feb 14;20(4):827. doi: 10.3390/ijms20040827 (PMC6412583; doi:10.3390/ijms20040827)
Supplement: Supplementary file 1 [file ijms-20-00827-s001.zip › Supplementary tables_Damodaran.xlsx]

## Sheet: Table S1
Table S1A. Expression of soybean GmHD-ZIPIII genes in different tissues as obtained from the soybean transcriptome atlas (Libault et al. 2010. Plant Journal 63: 86-99)
Gene name	Gene ID	Root Hair 12HAI	Roothair 12HAImock	Root Hair 24 HAI	Roothair 24HAImock	Root Hair 48 HAI	Roothair 48HAImock	Root Hair 48 HAI Stripped	SAM	Flower	Green Pods	Leaves	Nodule	Root	Root_tip
GmHD-ZIPIII-1	Glyma05g30000	2.42	1.76	2.22	1.66	2.45	3.66	11.4	34.95	3.85	15.71	2.48	1.06	6.32	8.65
GmHD-ZIPIII-2	Glyma07g01940	2.82	6.36	5.27	4.7	10.75	8.31	27.72	26.09	10.37	24.59	7.45	6.64	20.04	23.48
GmHD-ZIPIII-3	Glyma08g13110	0.8	1.06	4.44	1.93	2.76	2.69	12.17	34.7	2.66	17.76	0.71	2.12	5.27	7.72
GmHD-ZIPIII-4	Glyma15g13640	6.05	6.36	4.16	6.64	9.52	7.09	15.54	73.2	4.15	36.89	2.84	1.06	15.55	6.18
GmHD-ZIPIII-5	Glyma09g02750	10.08	4.59	11.38	5.53	8.29	10.76	26.68	91.94	7.41	21.18	8.16	0.79	41.4	8.96
GmHD-ZIPIII-6	Glyma11g20520	5.64	6	8.33	3.87	6.45	8.8	25.91	51.67	27.87	56.71	14.56	5.58	28.48	19.46
GmHD-ZIPIII-7	Glyma12g08080	4.84	6	8.05	6.08	11.06	8.56	16.06	48.88	13.93	70.37	10.29	5.58	21.88	20.08
GmHD-ZIPIII-8	Glyma06g09100	3.63	3.53	7.77	4.42	18.13	13.45	28.5	26.09	5.04	34.84	7.81	2.12	31.38	18.54
GmHD-ZIPIII-9	Glyma07g01950	2.42	1.06	1.94	2.49	7.37	5.38	15.28	24.06	9.48	13.66	4.26	4.78	8.96	15.14
GmHD-ZIPIII-10	Glyma08g21610	2.42	2.82	6.1	3.87	7.99	5.38	18.65	23.3	7.11	21.18	3.55	3.72	13.18	10.81
GmHD-ZIPIII-11	Glyma08g21620	4.84	1.76	3.05	1.93	4.61	6.6	10.62	8.61	11.56	17.08	5.32	1.86	8.96	10.19
GmHD-ZIPIII-12	Glyma04g09000	2.82	2.82	1.94	3.87	9.83	9.29	21.5	15.7	4.74	21.86	6.74	2.12	25.31	8.96
Table S1B. Expression of soybean ZPR genes in different tissues as obtained from the soybean transcriptome atlas (Libault et al. 2010. Plant Journal 63: 86-99)
Gene name	Gene ID	Root Hair 12HAI	Roothair 12HAImock	Root Hair 24 HAI	Roothair 24HAImock	Root Hair 48 HAI	Roothair 48HAImock	Root Hair 48 HAI Stripped	SAM	Flower	Green Pods	Leaves	Nodule	Root	Root_tip
GmZPR1a	Glyma09g40450	0.4	1.76	3.05	2.49	0.92	3.66	24.61	16.97	3.26	6.14	1.06	0	3.69	0.3
GmZPR1b	Glyma18g45390	0.4	0.35	0.27	0	0	0.24	1.55	5.57	1.77	0.68	0.71	0	0.79	0
GmZPR1c	Glyma03g02520	1.61	2.47	1.38	0.55	1.53	1.22	0.77	5.57	0.88	0	2.13	0	7.38	0
GmZPR1d	Glyma01g34620	2.01	1.41	0.55	1.38	0.3	0.48	2.07	0.25	0	0.68	0	0	1.05	0
GmZPR3a	Glyma13g22000	0.4	0.35	1.66	0	0.3	0.97	0.77	4.3	0.59	0	0	0	0.79	0
GmZPR3b	Glyma10g08310	0.4	0	0.27	0.55	0	0	0.25	1.77	0.29	0.68	0	0.26	1.31	0.61
GmZPR3c	Glyma19g37870	0	0.35	0.27	0	0.61	0.48	0	0	0	0	0	0	1.05	1.23
GmZPR3d	Glyma03g35210	0	0	0	0	0.3	0	0	0.25	0	0	0	0.53	0	0

## Sheet: TableS2
Table S2. Proteins that showed positive interaction with GmZPR3d in a global yeast two-hybrid assay. The interacting partners were classified based on the strength of interaction in to four different classes (A-D) with A, showing the strongest interaction, and D- with moderate interaction strength. Protein domains were manually predicted and gene expression values were obtained from the soybean g…
Interaction Symbol	Gene ID	Glycine max Annotation (V189)	Presence of leucine zipper or coiled coil domain	Root Hair 12HAI	Roothair_12HAImock	Root Hair 24 HAI	Roothair_24HAImock	Root Hair 48 HAI	Roothair_48HAImock	Root Hair 48 HAI Stripped	SAM	Flower	Green_Pods	Leaves	Nodule	Root	Root_tip
A	Glyma17g12110.2	WUS-interacting protein 2	NONE	17.34	20.85	28.32	24.9	42.41	37.18	21.76	61.29	43.58	47.82	43.32	35.37	44.3	41.71
A	Glyma03g28460.1	SEC14 cytosolic factor family protein / phosphoglyceride transfer family protein	NONE	58.89	60.44	68.86	73.59	63	65.06	99.49	143.37	138.17	117.52	87	151.32	128.69	33.06
B	Glyma15g00710.1	#N/A	Leucine Zipper	4.03	4.59	3.33	3.59	3.99	3.42	1.81	3.79	1.48	4.09	3.19	1.86	2.63	7.1
B	Glyma13g43560.1	ATP binding microtubule motor family protein	Coiled coil domain	20.16	21.91	21.1	21.58	27.04	36.93	37.05	31.66	21.94	31.43	24.85	9.04	16.35	42.02
B	Glyma15g01840.1	ATP binding microtubule motor family protein	coiled coil domain	16.94	15.9	25.54	17.7	39.03	31.31	65.55	42.55	19.27	43.73	8.87	5.05	17.14	52.22
B	Glyma04g33040.1	#N/A	NONE	0	0.35	0.55	0.27	0	0.24	0	0	0	0.68	1.06	0	0	0
B	Glyma13g12070.1	#N/A	NONE	97.61	102.16	39.98	65.29	46.71	37.91	28.5	24.82	4.44	289.71	41.54	37.49	35.33	18.23
C	Glyma13g12020.1	#N/A	NONE	16.94	14.84	6.66	6.36	2.45	5.87	1.29	1.51	0.29	12.98	3.55	3.98	2.9	1.54
C	Glyma13g07610.1	Ribulose bisphosphate carboxylase (small chain) family protein	NONE	8.87	12.37	18.6	8.85	2.76	2.44	15.02	199.35	969.58	238.46	3660.24	0.53	1.58	0
C	Glyma19g06370.1	Ribulose bisphosphate carboxylase (small chain) family protein	NONE	0	0.35	0.27	0.83	0.3	0	0.51	18.23	113.26	25.28	120.38	0.26	0	0
C	Glyma14g40580.1	Basic-leucine zipper (bZIP) transcription factor family protein	Leucine Zipper	28.23	25.09	19.43	17.7	17.82	23.97	9.32	7.34	10.37	3.41	8.87	4.52	16.87	8.96
D	Glyma08g11370.1	aspartate kinase-homoserine dehydrogenase ii	NONE	16.53	13.07	28.6	22.96	50.4	39.38	25.65	52.68	28.76	23.23	13.84	22.6	25.31	82.82
D	Glyma13g22720.1	#N/A	NONE	12.9	12.72	15.54	15.49	27.66	23.97	19.17	62.56	30.24	24.59	10.65	48.66	24.78	27.19
D	Glyma10g06230.1	SUPPRESSOR OF AUXIN RESISTANCE1	NONE	6.05	4.94	7.77	6.64	11.67	10.76	6.73	25.07	13.34	7.51	11	8.24	9.23	25.95
D	Glyma04g12890.1	COP9 signalosome subunit 6A	NONE	7.26	10.6	13.88	7.19	7.68	10.27	14.5	19.25	11.56	15.71	6.03	4.78	11.86	13.59
D	Glyma19g42330.1	Metallopeptidase M24 family protein	NONE	1.61	3.53	4.16	6.36	5.83	7.58	5.18	14.69	24.31	13.66	39.06	10.37	5.01	13.9
D	Glyma11g15420.1	exocyst subunit exo70 family protein H7	NONE	8.47	2.47	5.55	6.64	4.61	3.91	0.51	3.03	0.88	0.68	1.06	0.79	7.12	1.54
D	Glyma01g34490.1	heat shock transcription factor B2A	Coiled coil domain	1.61	1.76	2.77	1.38	1.22	2.93	0.25	0	0	0	0.35	0	0.52	0.61
D	Glyma09g06800.1	#N/A	NONE	0.4	0	0	0.27	0.61	0.48	0	1.26	0	0.68	0	0	0	0.61
D	Glyma20g38230.1	TOPLESS-related 3	NONE	12.9	10.25	13.05	19.09	27.66	19.32	31.61	82.83	115.63	49.19	42.25	30.05	46.15	18.85
D	Glyma17g10240.1	#N/A	NONE	7.26	5.3	6.66	7.74	5.53	6.11	3.88	27.35	34.69	15.71	54.33	6.91	3.69	6.48
D	Glyma10g38920.2	0	NONE	7.66	8.13	7.21	6.64	5.22	7.33	6.73	9.37	9.78	6.14	5.68	3.98	5.8	9.58
D	Glyma17g35690.1	VIER F-box proteine 1	NONE	49.61	48.78	43.87	45.92	48.55	55.03	46.89	52.94	61.37	40.99	39.77	20.21	56.17	43.88
D	Glyma07g34030.2	FORMS APLOID AND BINUCLEATE CELLS 1C	NONE	11.29	8.83	12.49	11.06	18.13	29.1	16.06	23.55	18.08	12.98	10.29	13.03	14.76	47.9
D	Glyma10g08380.1	#N/A	NONE	3.63	4.24	5.83	3.87	5.83	6.36	9.32	33.68	10.37	15.03	14.56	11.96	8.43	4.32
D	Glyma08g08740.1	#N/A	NONE	0.4	0.35	1.38	0.55	1.53	1.71	0.25	2.02	4.74	1.36	3.55	2.12	2.1	2.16
D	Glyma12g37070.1	Protein kinase family protein with ARM repeat domain	NONE	10.89	19.79	15.82	16.04	19.36	18.59	31.61	46.1	43.88	47.82	19.17	50.79	22.68	37.7
D	Glyma08g21610.1	Homeobox-leucine zipper family protein / lipid-binding START domain-containing protein	Leucine Zipper	2.42	2.82	6.1	3.87	7.99	5.38	18.65	23.3	7.11	21.18	3.55	3.72	13.18	10.81
D	Glyma09g39920.1	Major Facilitator Superfamily with SPX (SYG1/Pho81/XPR1) domain-containing protein	NONE	0	0	0	0	0	0.24	0	0	5.04	0	15.98	0	0	0.3
D	Glyma08g43590.1	SWIB complex BAF60b domain-containing protein	NONE	13.31	12.01	16.1	14.66	12.29	14.67	8.55	37.23	23.42	14.34	17.04	3.19	14.24	11.43
D	Glyma09g40230.1	#N/A	Leucine Zipper	0.4	0	0	0	1.22	1.95	0.77	24.31	4.44	0.68	19.17	7.97	18.46	0.92
D	Glyma14g11400.3	#N/A	none	18.15	16.26	25.26	24.62	26.12	34.98	31.61	59.01	24.31	16.39	19.53	37.76	29.27	30.59
D	Glyma10g02820.1	#N/A	NONE	6.85	3.18	4.72	8.02	5.22	8.07	3.36	2.78	4.15	2.04	4.97	5.31	8.7	4.01
D	Glyma05g25730.1	regulatory particle non-ATPase 12A	NONE	22.18	20.14	21.38	14.94	24.89	18.34	30.05	18.23	12.45	10.93	9.58	11.96	31.64	29.35
D	Glyma09g40410.2	AAA-type ATPase family protein	NONE	4.03	5.3	2.22	4.42	2.15	4.89	2.85	6.07	4.74	1.36	4.97	5.85	2.37	3.09
D	Glyma10g34730.1	#N/A	NONE	2.82	1.06	1.66	1.38	1.22	0.97	1.55	1.77	0.29	0.68	0	0	1.58	1.23
D	Glyma08g16420.1	ADP/ATP carrier 2	NONE	274.69	284.56	305.71	306	402.3	386.74	201.84	103.34	66.41	164.67	101.56	47.33	191.46	712.01
D	Glyma13g22800.1	Ubiquitin system component Cue protein	coiled coil domain	41.14	34.64	41.65	34.03	78.67	41.82	94.83	92.96	34.39	107.95	31.6	69.94	78.85	88.38
D	Glyma03g39890.1	mevalonate kinase	NONE	34.28	45.6	47.2	44.26	52.24	42.31	16.58	30.14	7.11	33.48	3.19	11.7	32.96	118.97
D	Glyma06g43050.1	phosphoenolpyruvate carboxylase 1	NONE	18.95	23.33	33.04	29.88	37.18	50.14	66.59	53.7	38.84	105.9	26.27	23.93	63.55	67.36
D	Glyma07g01730.1	HAD superfamily, subfamily IIIB acid phosphatase	NONE	2193.51	2952.04	3188.49	2852.01	1250.24	1144.82	14934.6	10473.6	704.5	12642.8	55.75	3.19	248.95	8.03
D	Glyma18g43530.1	BCL-2-associated athanogene 4	NONE	1.21	0.35	0.55	0.27	1.84	0.73	2.59	5.82	1.77	2.73	3.19	4.25	0.79	1.23
D	Glyma01g29540.1	CAX-interacting protein 2	NONE	5.24	5.3	8.05	5.53	8.29	7.09	11.65	11.14	11.86	7.51	23.43	15.15	6.06	4.94
D	Glyma07g16770.1	Bifunctional inhibitor/lipid-transfer protein/seed storage 2S albumin superfamily protein	NONE	1.61	3.18	1.94	3.32	8.91	15.65	1003.52	0.5	6.22	0.68	6.03	3.98	255.01	0
D	Glyma17g37510.1	Basic-leucine zipper (bZIP) transcription factor family protein	coiled coil domain and leucine repeat	29.84	18.02	18.88	20.19	14.75	17.61	10.36	9.37	18.68	12.29	25.56	14.62	23.47	7.72
D	Glyma20g19200.1	Pectin lyase-like superfamily protein	NONE	43.16	20.85	23.04	15.77	21.2	19.32	37.82	24.31	34.09	89.5	29.47	0	50.89	28.12
D	Glyma19g01050.1	carbonic anhydrase 1	coiled coil domains	0	0	0.55	0.27	0	0.48	0	29.63	706.87	51.92	2458.15	9.04	0.26	0
D	Glyma20g34040.2	Tudor/PWWP/MBT superfamily protein	NONE	6.05	7.06	9.44	15.21	19.97	17.61	12.43	38.75	23.72	7.51	19.88	35.37	19.51	10.19
D	Glyma17g05770.1	oxophytodienoate-reductase 3	NONE	4.03	5.3	2.49	5.53	1.84	2.93	0.51	0	0	0	0	0	1.58	2.78
D	Glyma15g17820.1	#N/A	coiled coil domain	0	0.35	0	0	0	0	0	0	0	0	0	0	0	0
D	Glyma06g04360.1	THO complex, subunit 5	NONE	19.76	24.39	27.48	25.73	26.43	29.59	21.5	42.04	20.16	23.91	22.37	20.74	24.78	33.68
D	Glyma12g31020.1	Homeodomain-like superfamily protein	NONE	0	0.35	0	0	0.92	0.24	1.29	1.01	16.6	1.36	9.58	0	0.79	0.61
D	Glyma13g39290.2	Homeodomain-like superfamily protein	NONE	0	0	0	0	0.3	0.73	0.51	0.5	5.04	0.68	4.97	0	0.52	0.3
D	Glyma13g12070.1	#N/A	coiled coil domain	97.61	102.16	39.98	65.29	46.71	37.91	28.5	24.82	4.44	289.71	41.54	37.49	35.33	18.23
D	Glyma19g36050.1	0	NONE	8.06	8.13	9.16	14.66	16.28	17.36	14.76	26.85	20.16	15.03	16.33	18.35	15.82	30.59
D	Glyma06g02770.1	lysine decarboxylase family protein	NONE	86.72	61.86	74.69	68.61	45.79	42.31	24.35	5.31	18.08	5.46	19.53	0.53	15.03	1.85
D	Glyma08g15380.1	cellulose synthase 6	NONE	142.38	160.48	176.04	195.61	202.84	193.24	182.67	163.38	93.4	237.09	258.52	56.91	151.11	240.73
D	Glyma01g40330.1	BSD domain-containing protein	NONE	20.57	20.85	18.32	22.96	21.51	22.01	19.17	13.93	26.38	17.08	15.98	10.1	29	16.37
D	Glyma03g40240.1	#N/A	NONE	48.8	51.96	70.52	60.86	74.37	78.27	59.33	82.32	42.1	54.66	40.12	37.49	71.99	101.36
D	Glyma01g36410.1	ubiquitin family protein	NONE	90.35	76.35	78.85	106.52	96.5	107.63	67.1	70.92	53.96	57.39	68.18	49.46	90.72	125.77
D	Glyma13g12050.1	#N/A	NONE	12.9	10.6	5.83	7.19	3.07	2.2	2.59	1.77	0	6.14	2.13	1.59	2.9	0
D	Glyma13g12200.1	#N/A	NONE	4.03	7.77	10.82	6.08	1.22	0	1.29	0.5	0	19.81	0.71	1.06	1.31	1.54
D	Glyma10g03840.1	winged-helix DNA-binding transcription factor family protein	NONE	169.81	185.23	214.63	167.39	248.32	231.41	117.89	237.34	151.22	210.45	78.48	55.31	219.41	200.25

## Sheet: Table S3
Table S3. Correlation analysis of GmZPR3d with its interacting partners of the genome wide interactome data, GmZPR and GmHD-ZIPIII using the expression data from transcriptome atlas data (Libault et al. 2010. Plant Journal 63: 86-99)
Gene of Interest	Gene ID	Correlation coefficient (r)	Interaction Symbol/gene	Annotation
GmZPRPR3d	Glyma03g35210	1	ZPR	GmZPR3d
	Glyma13g22720	0.543717	D	WUS-interacting protein 2
	Glyma20g34040	0.542476	D	Tudor/PWWP/MBT superfamily protein
	Glyma18g43530	0.540006	D	BCL-2-associated athanogene 4
	Glyma14g11400	0.340276	D	PHD/F-box domain protein
	Glyma12g37070	0.32074	D	Protein kinase family protein with ARM repeat domain
	Glyma03g28460	0.281178	A	SEC14 cytosolic factor family protein / phosphoglyceride transfer family protein
	Glyma10g08380	0.262977	D
	Glyma01g29540	0.228001	D	CAX-interacting protein 2
	Glyma09g40230	0.222972	D	AGAMOUS-like MADS box protein
	Glyma09g40410	0.195985	D	AAA-type ATPase family protein
	Glyma19g36050	0.187644	D
	Glyma13g22800	0.171409	D	Ubiquitin system component Cue protein
	Glyma18g45390	0.128244	ZPR	GmZPR1b
	Glyma15g13640	0.112326	HD-ZIP III	GmHD-ZIPIII-4
	Glyma17g12110	0.11171	A	WUS-interacting protein 2
	Glyma10g02820	0.111698	D
	Glyma08g13110	0.108917	HD-ZIP III	GmHD-ZIPIII-3
	Glyma13g22000	0.106995	ZPR	GmZPR3a
	Glyma13g12050	0.105042	D
	Glyma10g06230	0.0877371	D	SUPPRESSOR OF AUXIN RESISTANCE1
	Glyma17g10240	0.0856096	D
	Glyma09g06800	0.0847202	D
	Glyma10g08310	0.0806944	ZPR	GmZPR3b
	Glyma08g11370	0.0781803	D	aspartate kinase-homoserine dehydrogenase ii
	Glyma05g30000	0.0723956	HD-ZIP III	GmHD-ZIPIII-1
	Glyma07g01950	0.0680229	HD-ZIP III	GmHD-ZIPIII-9
	Glyma08g08740	0.067376	D
	Glyma09g02750	0.0664813	HD-ZIP III	GmHD-ZIPIII-5
	Glyma20g38230	0.0413883	D	TOPLESS-related 3
	Glyma06g04360	0.000321583	D	THO complex, subunit 5
	Glyma08g21610	-0.026775	D	Homeobox-leucine zipper family protein / lipid-binding START domain-containing protein
	Glyma08g21610	-0.026775	D	Homeobox-leucine zipper family protein / lipid-binding START domain-containing protein
	Glyma03g02520	-0.054788	ZPR	GmZPR1c
	Glyma12g08080	-0.0578626	HD-ZIP III	GmHD-ZIPIII-7
	Glyma19g42330	-0.0599206	D	Metallopeptidase M24 family protein
	Glyma07g34030	-0.0709507	D	FORMS APLOID AND BINUCLEATE CELLS 1C
	Glyma09g40450	-0.0790855	ZPR	GmZPR1a
	Glyma07g01940	-0.081481	HD-ZIP III	GmHD-ZIPIII-2
	Glyma11g20520	-0.110557	HD-ZIP III	GmHD-ZIPIII-6
	Glyma03g40240	-0.127201	D	N/A
	Glyma19g37870	-0.131143	ZPR	GmZPR3c
	Glyma13g12070	-0.132796	B	N/A
	Glyma07g01730	-0.132829	D	HAD superfamily, subfamily IIIB acid phosphatase
	Glyma15g17820	-0.142641	D	N/A
	Glyma06g09100	-0.144109	HD-ZIP III	GmHD-ZIPIII-8
	Glyma08g43590	-0.150337	D	SWIB complex BAF60b domain-containing protein
	Glyma17g05770	-0.162743	D	oxophytodienoate-reductase 3
	Glyma07g16770	-0.166694	D	Bifunctional inhibitor/lipid-transfer protein/seed storage 2S albumin superfamily protein
	Glyma05g25730	-0.170716	D	regulatory particle non-ATPase 12A
	Glyma04g09000	-0.172702	HD-ZIP III	GmHD-ZIPIII-12
	Glyma13g07610	-0.175508	C	Ribulose bisphosphate carboxylase (small chain) family protein
	Glyma19g01050	-0.176593	D	carbonic anhydrase 1
	Glyma13g12070	-0.185976	B	N/A
	Glyma09g39920	-0.187314	D	Major Facilitator Superfamily with SPX (SYG1/Pho81/XPR1) domain-containing protein
	Glyma15g01840	-0.191719	B	ATP binding microtubule motor family protein
	Glyma11g15420	-0.194021	D	exocyst subunit exo70 family protein H7
	Glyma03g39890	-0.198662	D	mevalonate kinase
	Glyma19g06370	-0.199842	C	Ribulose bisphosphate carboxylase (small chain) family protein
	Glyma12g31020	-0.208331	D	Homeodomain-like superfamily protein
	Glyma01g36410	-0.214606	D	ubiquitin family protein
	Glyma10g03840	-0.215099	D	winged-helix DNA-binding transcription factor family protein
	Glyma15g00710	-0.216164	B
	Glyma17g37510	-0.224179	D	Basic-leucine zipper (bZIP) transcription factor family protein
	Glyma06g43050	-0.225206	D	phosphoenolpyruvate carboxylase 1
	Glyma13g39290	-0.23628	D	Homeodomain-like superfamily protein
	Glyma04g12890	-0.242457	D	COP9 signalosome subunit 6A
	Glyma13g12020	-0.257636	C	N/A
	Glyma10g38920	-0.270282	D	N/A
	Glyma13g12200	-0.279385	D	N/A
	Glyma08g16420	-0.280601	D	ADP/ATP carrier 2
	Glyma10g34730	-0.289937	D	N/A
	Glyma08g21620	-0.30464	HD-ZIP III	GmHD-ZIPIII-11
	Glyma13g43560	-0.309843	B	ATP binding microtubule motor family protein
	Glyma17g35690	-0.316181	D	VIER F-box proteine 1
	Glyma01g34490	-0.323047	D	heat shock transcription factor B2A
	Glyma06g02770	-0.331839	D	lysine decarboxylase family protein
	Glyma14g40580	-0.335956	C	Basic-leucine zipper (bZIP) transcription factor family protein
	Glyma04g33040	-0.347493	B	N/A
	Glyma08g15380	-0.350286	D	cellulose synthase 6
	Glyma01g40330	-0.378126	D	BSD domain-containing protein
	Glyma01g34620	-0.39021	ZPR	GmZPR1d
	Glyma20g19200	-0.446924	D	Pectin lyase-like superfamily protein

## Sheet: Table S4
Table S4. List of primers used in the study
Primer sequence (5'-3')	primer name	Purpose
CATGGAGGCCGAATTCATGTGCTCTATCTCTTCAAAACAG	pGBKT7_ZPR1aF	Y2H assay
GCAGGTCGACGGATCCCTAGTTATTGTTGGTATTGTTGTT	pGBKT7_ZPR1aR
CATGGAGGCCGAATTCATGGAAAGGTTGAACTCAAAGCTG	PGBKT7_ZPR3bF
GCAGGTCGACGGATCCTTAATTGGTGGAACTAGAAGGGTT	PGBKT7_ZPR3bR
GGAGGCCAGTGAATTCATGGCACTTTGTATGCAGAGTCAG	pGADT7_Gm05g30000F
CGAGCTCGATGGATCCTCAGACAAAAGACCAGTTCATGAA	pGADT7_Gm05g30000R
GGAGGCCAGTGAATTCATGTCCTGCAAGGATGGTAGCAGA	pGADT7_Gm07g01940F
CGAGCTCGATGGATCCTCAAACAAAAGACCAGTTCACAAA	pGADT7_Gm07g01940R
CATGGAGGCCGAATTCATGTGCTCTTTCTCTTCAAAACAG	ZPR1b_PGBKT7F
CATGGAGGCCGAATTCATGTGCTCTTTCTCTTCAGAACAG	ZPR1c_PGBKT7f
GCAGGTCGACGGATCCCTAGCTAACAGCTATTTGATTGGT	ZPR1c_PGBKT7R
CATGGAGGCCGAATTCATGTGTTCTTTCTCTTCAGAACAG	ZPR1d_PGBKT7f
GCAGGTCGACGGATCCTTAATTGGTTTTGCTGTTGTTTTG	ZPR1d_PGBKT7R
CATGGAGGCCGAATTCATGGAGAGGTTGAACTCAAAGCTG	ZPR3a_pGBKT7f
CATGGAGGCCGAATTCATGGAAAGGCTGAACTCAGAGTTG	ZPR3cd_pGBKT7f
GCAGGTCGACGGATCCTTAATTGCTGGAACCAGAAGGACT	ZPR3c_pGBKT7R
GCAGGTCGACGGATCCTTAATTGCTGGAACCAGAAGGATT	ZPR3d_pGBKT7R
CTTATGTCCATTAGGGCCAAATC	ZPR3d_promNewF	ZPR3d promoter cloning
GATTGTGAGAACAATTCCTT	ZPR3d_promNewR
AGTAGTTCTTGACATATTCTAGGAAAGG	GmHD-ZIPIII-1_promF	GmHD-ZIP III promoter cloning
GTTTTGTGTAGTCCTCTTCTTCCTTGC	GmHD-ZIPIII-1_promR
TGTGACTAACATAAAAGGAGACT	GmHD-ZIPIII-2_PromF
TATTTCCACATCCAAATCAAACC	GmHD-ZIPIII-2_PromR
ATGAAAGAGAATGAAAGGCTGAGGA	Glyma19gand03gFW	qPCR primer for ZPR3c & d
GCATTTCCCTTGGAGAGCTTCTT	Glyma19gand03gRV
CACATGTACCACCAGGCTTTCGA	Gm17g14700_qPCRF	qPCR Primer for VND6a
GCTACCTTTTTCCTAAGGTAGTAACCG	Gm17g14700_qPCRR
GTTGTGTGCCGAGCATTTCGAAAG	Gm10g36050_qPCRF	qPCR Primer for VND7a
TCAGCAATTGATAAGGGTCTTGATG	Gm10g36050_qPCRR
For other primers please refer to Turner et al., 2013 Plant Physiol. 162 (4), 2042-2055
